# Supplementary material for: Rapid Identification of Adulteration in Edible Vegetable Oils Based on Low-Field Nuclear Magnetic Resonance Relaxation Fingerprints
Source: Foods. 2021 Dec 9;10(12):3068. doi: 10.3390/foods10123068 (PMC8701812; doi:10.3390/foods10123068)
Supplement: Supplementary file 1 [file foods-10-03068-s001.zip]

Archive with 1 entries (1 files):
- foods-1480098-supplementary.pdf
